# Supplementary material for: goSTAG: gene ontology subtrees to tag and annotate genes within a set
Source: Source Code Biol Med. 2017 Apr 13;12:6. doi: 10.1186/s13029-017-0066-1 (PMC5390446; doi:10.1186/s13029-017-0066-1)
Supplement: Additional file 1: — GMT file containing the gene symbols from the cancer therapeutics gene expression DEGs. (GMT 114 kb) [file 13029_2017_66_MOESM1_ESM.gmt]

1hr.To - Ctrl2	1	Rreb1	LOC679811	Utx	Ppp2r5e	RGD1562747	Arhgap17	Med13l	Nrf1	Arid2	Cblb	Atf7ip	Fam193a	Mllt10	Falz	Depdc1b	Ankrd17	Ehmt1	Runx1	Sos2	Senp7	Phlda3	Jmjd1c	Magi3	Rev3l	Akap13	Btaf1	Pias1	Asap1	Clasp1	Dyrk1a	RGD1566319	Rcsd1	Pik3c3	Arid2	Zcchc11	3-Mar	LOC100360100	Bbc3	Arhgef18	Crebbp	Ep300	Cux1	Cnot2	Notch2	Arhgap21	Rsf1	Usp34	Fli1
6hrs.To - Ctrl2	2	Ctgf	Jun	Pklr	Pabpc4	Bex4	Tfr2	Tjp2	Mgst3	Atp1b2	Car1	Adfp	Sat1	Jun	Cit	Pklr	Mmp12	Hdgf	Mcm6	Reln	Serpinb9	Hmox1	Cks2	Akr7a2	Sord	Gpr176	Dscc1	Hmgb3	Minpp1	Sh3tc2	Mcm2	Donson	Orc1l	Tmem56	Ptdss2	Nasp	Atf3	Tmem14c	Fancd2	Gdf15	Ctsl1	Pole2	Peci	Sord	Mcm3	Rgs12	Mt2A	Mybl2	Tmem37
24hrs.To - Ctrl2	3	Uros	Slc6a20	Fn3k	Fads2	Spint1	Arl4a	Sh2d4a	Stx2	RGD1311307	LOC685909	Optn	Fam55c	Cdh11	Ppox	Pih1d1	Epb49	Gypc	Mtfr1	Pklr	Slc25a21	Sox6	Diaph3	Fn3krp	Ank1	Urod	Rad51c	Slc11a2	Cep70	Metrnl	Blm	Bmp4	Klhl12	Pklr	Alad	Tcf7l2	Mgst3	Gsta4	Serpinh1	Ccne2	Adamts9	Rnf123	Ncapg2	Bwk1	Ibtk	Myo5c	Acp1	Pip5k1b	Abcb10
1hr.Ox - Ctrl1	4
6hrs.Ox - Ctrl1	5	Gdf15	Ctgf	Pklr	Pklr	Reln	Tfr2	Akr7a2	Tmem37	Mmp12	Hmox1	Mdm2	P4ha3	Ccng1	Tmem56	Mdm2	Nfia	Mcm6	Tagln	Tjp2	Atp1b2	Jun	Aen	Phlda3	Fabp4	Minpp1	Bex4	LOC498662	G0s2	Bcl2a1d	Depdc7	Mdm2	Adfp	Gpr176	Reep6	Pls3	Cdkn1a	Ctsl1	Bmp4	Adm	B3galnt1	Ctsl1	Pls3	Il6st	Aen	Pabpc4	Jun	Akr1b8	Bcl11a
24hrs.Ox - Ctrl1	6	Uros	Bex4	Slc6a20	Rad51c	Spint1	Fam55c	Blm	Mgst3	Minpp1	Pih1d1	Pklr	Dek	Ccne2	Ppox	Fam174a	Fn3k	Ezh2	Donson	Dnajc9	Phlda3	Tmpo	Ccne1	Nasp	Sh2d4a	LOC685909	Slc11a2	Dscc1	Cenpn	Alad	Pgm2l1	Acp1	Pklr	Cdh11	Sh3tc2	Cep70	Fn3krp	RGD1307357	Slc25a21	Nsmce4a	Dctpp1	Aen	Grpel2	Stx2	Tfr2	Optn	Fxn	Tcf7l2	Car1
1hr.To - Ox	7	Faf1	Ppp3ca	Cux1	Tns3	Vps13b	Dym	RGD1309437	Msi2	Rngtt	RGD1566052	Ppp3ca	Ext1	Plcb4	Ppa2	Asap1	Ncoa1	Usp34	Pola1	Prkdc	Mapkap1	Exoc2	Dock11	Mycbp2	Esd	Mycbp2	Smarcc1	Stag1	Minpp1	Mnat1	Lrpprc	Fto	RGD1561963	Mapk1	Ttc37	Nrp1	Fars2	LOC500700	Asap1	Bbc3	Cnn3	Ssbp2	Stx8	Stag1	Vav3	Psmd14	Asap1	Ddx10	Ctnnbl1
6hrs.To - Ox	8	Ctgf	Jun	Bex4	Pklr	Tfr2	Cit	Mgst3	Pabpc4	Gpr176	Car1	Mcm6	Mmp12	Gdf15	Ctsl1	Tjp2	Reln	Dscc1	Mcm2	Foxm1	Sord	Zfand2a	Sord	Serpinb9	Nup210	Nasp	Bmp4	Msh2	Pklr	Cks2	Pls3	Sat1	Rabl4	Pole2	Akr7a2	Atp1b2	Ctsl1	Rnaseh2a	Pls3	Hmgb3	Adfp	Rfc3	LOC685977	Adm	Prdx4	Mybl2	Nfia	Hmox1	Mad2l1
24hrs.To - Ox	9	Blm	Uros	LOC685909	Phlda3	Spint1	Dnajc9	Ncapd2	Ezh2	Fam55c	Slc6a20	Dut	Bub1b	LOC100362836	Fam174a	Cdh11	Bex4	Mtfr1	Cxcl16	Hdgf	Cep70	Fn3k	Rad51c	Cenpn	Ska1	Kif23	Wdhd1	Ccnb1	Whsc1	Pip5k1b	Odf2l	Ube2t	Ncapg2	Klhl12	Tcf7l2	Cdkn2c	Ccdc80	Rad51ap1	Dek	Sh2d4a	Cdc45l	Incenp	Diaph3	Pgm2l1	Pgm2l1	Anp32e	Cenpf	Metrnl	Minpp1
1hr.Ox - To	10	Rreb1	Ppp2r5e	Arhgap17	Mllt10	Cblb	Nrf1	Med13l	Dyrk1a	Depdc1b	Tns3	RGD1562747	LOC679811	St8sia4	Utx	Pik3c3	Cnot2	Arid2	Senp7	Phlda2	Ehmt1	RGD1311429	Arid2	Rbm16	Sos2	Zcchc11	Zmiz1	Falz	Atf7ip	Akap13	Ash1l	Rcsd1	RGD1560612	Jmjd1c	Runx1	Nsd1	Zfp148	Ncoa1	Sertad1	Btaf1	Fli1	Magi3	Ep300	LOC100360100	Cux1	Cdc42se2	Pum1	Pias1	Fam193a
6hrs.Ox - To	11	Jun	Ctgf	Pabpc4	Mgst3	Bex4	Tfr2	Pklr	Car1	Mcm6	Jun	Tjp2	Msh2	Reln	Sord	Cit	Atp1b2	Dym	Sat1	Tmem56	Dscc1	Minpp1	Adfp	Tmem37	LOC685977	Mcm2	Bcl2a1d	Pole2	Adk	Adm	Fancd2	Bambi	Serpinb9	Ctsl1	Sord	Metrnl	Nup210	Gphn	Hdgf	Zfand2a	Gdf15	Dnmt1	Tifab	Ppa2	Gpr176	Hmgb3	Mgll	Vrk1	Tubg1
24hrs.Ox - To	12	LOC685909	Dnajc9	Ncapd2	Ezh2	Ska1	Blm	Fam55c	Uros	Phlda3	Spint1	Ube2t	Cenpn	Ncapg2	LOC100362836	RGD1304693	Bub1b	Mgst3	Whsc1	Pih1d1	Dut	Bex4	Wdhd1	Kif23	Incenp	Kif22	Rad51c	Hdgf	Bub1	Nasp	Vrk1	Dek	RGD1311307	Mtfr1	Dscc1	Cdc20	Cdh11	Fam174a	Diaph3	Pip5k1b	Traf4af1	Racgap1	Dhfr	Ska3	Hmgb3	Rnaseh2b	Rfc4	Birc5	Ccnb1
1hr.Ctrl1 - Ox	13	Faf1	Ppp3ca	Arhgap15	Tns3	Cux1	Cmss1	Msi2	Dym	Ankrd44	Rngtt	RGD1566052	Ppp3ca	Ext1	Plcb4	Asap1	Ppa2	Pola1	Prkdc	Ncoa1	Arid1b	Usp34	Dock11	Exoc2	Mapkap1	Mycbp2	Esd	Smarcc1	Mycbp2	Stag1	Parn	Fto	Mnat1	RGD1561963	Ttc37	Fars2	LOC100911792	Mapk1	Lrpprc	LOC500700	Cnn3	Stx8	Bbc3	Ssbp2	Asap1	Asap1	Stag1	Psmd14	Vav3
6hrs.Ctrl1 - Ox	14	Ctgf	Jun	Bex4	Pklr	Tfr2	Cit	Mgst3	Gpr176	Ca1	Tjp2	Mcm6	Mmp12	Gdf15	Reln	Ctsl1	Dscc1	Sord	Mcm2	Sord	Pls3	Zfand2a	Nup210	Bmp4	Foxm1	Nasp	Serpinb9	Akr7a2	Msh2	Ift27	Sat1	Cks2	Pklr	Pole2	Atp1b2	Ctsl1	LOC679342	Mybl2	Nfia	Plin2	Rnaseh2a	LOC100910792	Pls3	Adm	Prdx4	Rfc3	Hmox1	Mad2l1	Bcl2a1
24hrs.Ctrl1 - Ox	15	Blm	Uros	Phlda3	Dnajc9	Fam174a	Spint1	Nxpe3	Ncapd2	Ezh2	Slc6a20	Dut	Bub1b	Poc1b	Cdh11	LOC100910792	Bex4	Hdgf	Mtfr1	Cep70	Cxcl16	Rad51c	Ccnb1	Kif23	Wdhd1	Fn3k	Pip5k1b	Ska1	Odf2l	Cenpn	Klhl12	Ube2t	Metrnl	Tcf7l2	Ncapg2	Incenp	Cdc45	Rad51ap1	Diaph3	Pgm2l1	Cdkn2c	Sh2d4a	Ccdc80	Pgm2l1	Anp32e	Abcb10	Dek	Ect2	Cenpf
1hr.Ctrl2 - To	16	Rreb1	Ppp2r5e	Arhgap17	Mllt10	Cblb	Depdc1b	Dyrk1a	Tns3	Tle4	Med13l	RGD1562747	Kdm6a	LOC679811	St8sia4	Pik3c3	Cnot2	Senp7	Phlda2	RGD1311429	Scaf8	Sos2	Zcchc11	Zmiz1	Pln	Akap13	Atf7ip	Ash1l	Bptf	Rcsd1	Jmjd1c	Phf21a	Runx1	Sertad1	Ncoa1	Btaf1	Fli1	Magi3	Ep300	Taf3	Pum1	Arhgap15	Pias1	Asxl1	Bbc3	Cux1	Fam193a	Ext1	Cnot6l
6hrs.Ctrl2 - To	17	Jun	Ctgf	Mgst3	Bex4	Tfr2	Pklr	Tjp2	Ca1	Mcm6	Jun	Msh2	Reln	Sord	Cit	Atp1b2	Dym	Sat1	Dscc1	Plin2	LOC679342	Tmem37	Bcl2a1	Mcm2	Bambi	Sord	Pole2	Adk	Fancd2	Metrnl	Adm	Nup210	Gphn	Serpinb9	Hdgf	Gdf15	Zfand2a	Dnmt1	Gpr176	Ctsl1	Pola1	Cmss1	Ppa2	Tifab	Mgll	Trim37	Vrk1	A3galt2	Akr7a2
24hrs.Ctrl2 - To	18	Dnajc9	Ncapd2	Ska1	Ezh2	Blm	Nxpe3	Uros	Phlda3	Ube2t	Ncapg2	LOC100910792	Cenpn	Spint1	Poc1b	Mgst3	Bub1b	Fam174a	Mms22l	Wdhd1	Pih1d1	Bex4	Kif23	Dut	Kif22	Rad51c	Incenp	Hdgf	Vrk1	Nasp	Bub1	Mtfr1	Dscc1	Dek	Pip5k1b	Cdh11	Diaph3	Pxdc1	Metrnl	Dhfr	Ccnb1	Rfc4	Cdc20	Mnd1	Birc5	Knstrn	Ska3	Acyp1	Gins1
[truncated: 1,755 more columns]
